# Supplementary material for: High-Density and Monodisperse Electrochemical Gold Nanoparticle Synthesis Utilizing the Properties of Boron-Doped Diamond Electrodes
Source: Nanomaterials (Basel). 2022 May 19;12(10):1741. doi: 10.3390/nano12101741 (PMC9144727; doi:10.3390/nano12101741)
Supplement: Supplementary file 1 [file nanomaterials-12-01741-s001.zip]

Archive with 1 entries (1 files):
- nanomaterials-1716387-supplementary.pdf
